# Supplementary material for: Norsesquiterpenes from Lolium perenne and Their Replacement Control of an Invasive Plant, Ageratina adenophora, Through Allelopathy
Source: Molecules. 2025 May 29;30(11):2384. doi: 10.3390/molecules30112384 (PMC12156316; doi:10.3390/molecules30112384)
Supplement: Supplementary file 1 [file molecules-30-02384-s001.zip]

Archive with 1 entries (1 files):
- molecules-3621567-supplementary.pdf
